# Supplementary material for: funcExplorer: a tool for fast data-driven functional characterisation of high-throughput expression data
Source: BMC Genomics. 2018 Nov 14;19:817. doi: 10.1186/s12864-018-5176-x (PMC6236982; doi:10.1186/s12864-018-5176-x)
Supplement: Supplementary file 3 — List of significantly enriched GO functions for the cluster shown in Fig. 7. (XLSX 17 kb) [file 12864_2018_5176_MOESM3_ESM.xlsx]

## Sheet: Table S3_x000a_
p.value	term.size	overlap.size	query.size	term.id	domain	term.name
1.67e-25	459	38	132	GO:0046649	BP	lymphocyte activation
1.89e-20	302	29	132	GO:0042110	BP	T cell activation
2.79e-17	259	25	132	GO:0007159	BP	leukocyte cell-cell adhesion
4.05e-16	228	23	132	GO:1903037	BP	regulation of leukocyte cell-cell adhesion
1.57e-15	213	22	132	GO:0050863	BP	regulation of T cell activation
4.04e-15	353	26	132	GO:0002694	BP	regulation of leukocyte activation
2.19e-14	378	26	132	GO:0050865	BP	regulation of cell activation
4e-14	162	19	132	GO:1903039	BP	positive regulation of leukocyte cell-cell adhesion
4.71e-14	316	24	132	GO:0051249	BP	regulation of lymphocyte activation
6.59e-14	286	23	132	GO:0022407	BP	regulation of cell-cell adhesion
1.04e-13	670	32	132	GO:0050778	BP	positive regulation of immune response
1.16e-13	260	22	132	GO:0002696	BP	positive regulation of leukocyte activation
2.05e-13	267	22	132	GO:0050867	BP	positive regulation of cell activation
4.45e-13	157	18	132	GO:0050870	BP	positive regulation of T cell activation
4.48e-13	184	19	132	GO:0022409	BP	positive regulation of cell-cell adhesion
4.96e-13	185	19	132	GO:0030098	BP	lymphocyte differentiation
6.34e-13	434	26	132	GO:0016337	BP	single organismal cell-cell adhesion
6.51e-13	282	22	132	GO:0002521	BP	leukocyte differentiation
1.61e-12	16	9	132	GO:0042101	CC	T cell receptor complex
3.32e-12	465	26	132	GO:0030155	BP	regulation of cell adhesion
5.52e-12	475	26	132	GO:0098602	BP	single organism cell adhesion
1e-11	533	27	132	GO:0098609	BP	cell-cell adhesion
1.59e-11	409	24	132	GO:0002768	BP	immune response-regulating cell surface receptor signaling pathway
3.29e-11	266	20	132	GO:0045785	BP	positive regulation of cell adhesion
4.21e-11	385	23	132	GO:0002429	BP	immune response-activating cell surface receptor signaling pathway
6.65e-11	241	19	132	GO:0051251	BP	positive regulation of lymphocyte activation
7.17e-11	578	27	132	GO:0002253	BP	activation of immune response
9.94e-11	537	26	132	GO:0002764	BP	immune response-regulating signaling pathway
2.79e-10	466	24	132	GO:0002520	BP	immune system development
2.8e-10	378	22	132	GO:0050900	BP	leukocyte migration
2.81e-10	513	25	132	GO:0002757	BP	immune response-activating signal transduction
3.4e-10	425	23	132	GO:0030097	BP	hemopoiesis
7.02e-10	440	23	132	GO:0048534	BP	hematopoietic or lymphoid organ development
1.25e-09	123	14	132	GO:0030217	BP	T cell differentiation
3.5e-09	226	17	132	GO:0050851	BP	antigen receptor-mediated signaling pathway
3.2e-08	341	19	132	GO:0098552	CC	side of membrane
3.36e-08	481	22	132	GO:0001816	BP	cytokine production
4.39e-08	79	11	132	GO:0004896	MF	cytokine receptor activity
5.53e-08	162	14	132	GO:0009897	CC	external side of plasma membrane
4.12e-07	548	22	132	GO:0071345	BP	cellular response to cytokine stimulus
4.55e-07	447	20	132	GO:0001817	BP	regulation of cytokine production
4.74e-07	607	23	132	GO:0031347	BP	regulation of defense response
5.06e-07	609	23	132	GO:0034097	BP	response to cytokine
1.19e-06	25	7	132	GO:0042287	MF	MHC protein binding
2.35e-06	297	16	132	GO:0001819	BP	positive regulation of cytokine production
2.45e-06	63	9	132	GO:0031295	BP	T cell costimulation
2.54e-06	145	12	132	GO:0098802	CC	plasma membrane receptor complex
2.84e-06	64	9	132	GO:0031294	BP	lymphocyte costimulation
4.36e-06	456	19	132	GO:0019221	BP	cytokine-mediated signaling pathway
5.85e-06	518	20	132	GO:0009986	CC	cell surface
9.01e-06	588	21	132	GO:0009607	BP	response to biotic stimulus
9.43e-06	73	9	132	GO:0072676	BP	lymphocyte migration
1.82e-05	55	8	132	GO:0006968	BP	cellular defense response
2.39e-05	563	20	132	GO:0043207	BP	response to external biotic stimulus
2.39e-05	563	20	132	GO:0051707	BP	response to other organism
3.19e-05	145	11	132	GO:0050852	BP	T cell receptor signaling pathway
3.33e-05	84	9	132	GO:1902107	BP	positive regulation of leukocyte differentiation
3.43e-05	146	11	132	GO:1902105	BP	regulation of leukocyte differentiation
3.51e-05	359	16	132	GO:0045088	BP	regulation of innate immune response
4.71e-05	117	10	132	GO:0002685	BP	regulation of leukocyte migration
5.22e-05	152	11	132	GO:0030595	BP	leukocyte chemotaxis
7.59e-05	487	18	132	GO:0006954	BP	inflammatory response
0.000111	128	10	132	GO:0097529	BP	myeloid leukocyte migration
0.000144	71	8	132	GO:0050715	BP	positive regulation of cytokine secretion
0.000201	103	9	132	GO:0050707	BP	regulation of cytokine secretion
0.000203	355	15	132	GO:0031349	BP	positive regulation of defense response
0.000235	217	12	132	GO:1903706	BP	regulation of hemopoiesis
0.000273	220	12	132	GO:0071356	BP	cellular response to tumor necrosis factor
0.000335	79	8	132	GO:0071222	BP	cellular response to lipopolysaccharide
0.000447	113	9	132	GO:1903708	BP	positive regulation of hemopoiesis
0.000493	83	8	132	GO:0002688	BP	regulation of leukocyte chemotaxis
0.000509	35	6	132	GO:0045123	BP	cellular extravasation
0.000509	233	12	132	GO:0034612	BP	response to tumor necrosis factor
0.000651	86	8	132	GO:0071219	BP	cellular response to molecule of bacterial origin
0.000712	87	8	132	GO:0045619	BP	regulation of lymphocyte differentiation
0.000778	290	13	132	GO:0043235	CC	receptor complex
0.000804	121	9	132	GO:0050663	BP	cytokine secretion
0.000926	90	8	132	GO:0097530	BP	granulocyte migration
0.00139	210	11	132	GO:0060326	BP	cell chemotaxis
0.0015	169	10	132	GO:0070661	BP	leukocyte proliferation
0.00153	23	5	132	GO:0045058	BP	T cell selection
0.00157	42	6	132	GO:0031341	BP	regulation of cell killing
0.00171	261	12	132	GO:0006816	BP	calcium ion transport
0.00203	484	16	132	GO:0044419	BP	interspecies interaction between organisms
0.00216	136	9	132	GO:0050714	BP	positive regulation of protein secretion
0.00225	101	8	132	GO:0071216	BP	cellular response to biotic stimulus
0.00293	26	5	132	GO:0031343	BP	positive regulation of cell killing
0.00309	562	17	132	GO:0032101	BP	regulation of response to external stimulus
0.0032	12	4	132	GO:0042288	MF	MHC class I protein binding
0.00325	74	7	132	GO:0045580	BP	regulation of T cell differentiation
0.0036	186	10	132	GO:0007204	BP	positive regulation of cytosolic calcium ion concentration
0.00369	145	9	132	GO:0002793	BP	positive regulation of peptide secretion
0.00461	287	12	132	GO:0002697	BP	regulation of immune effector process
0.00489	150	9	132	GO:0032496	BP	response to lipopolysaccharide
0.00502	193	10	132	GO:0042113	BP	B cell activation
0.0051	51	6	132	GO:0048247	BP	lymphocyte chemotaxis
0.00517	151	9	132	GO:0033209	BP	tumor necrosis factor-mediated signaling pathway
0.00526	194	10	132	GO:0032103	BP	positive regulation of response to external stimulus
0.00551	292	12	132	GO:0043900	BP	regulation of multi-organism process
0.00553	80	7	132	GO:0019955	MF	cytokine binding
0.00591	294	12	132	GO:0072511	BP	divalent inorganic cation transport
0.00591	294	12	132	GO:0070838	BP	divalent metal ion transport
0.00643	53	6	132	GO:0045621	BP	positive regulation of lymphocyte differentiation
0.00791	159	9	132	GO:0046651	BP	lymphocyte proliferation
0.00814	358	13	132	GO:0009617	BP	response to bacterium
0.00814	604	17	132	GO:0002366	BP	leukocyte activation involved in immune response
0.00832	85	7	132	GO:0071621	BP	granulocyte chemotaxis
0.00832	85	7	132	GO:0050853	BP	B cell receptor signaling pathway
0.00832	85	7	132	GO:0002687	BP	positive regulation of leukocyte migration
0.0085	606	17	132	GO:0002263	BP	cell activation involved in immune response
0.00866	15	4	132	GO:0001614	MF	purinergic nucleotide receptor activity
0.00876	161	9	132	GO:0032943	BP	mononuclear cell proliferation
0.00888	5	3	132	GO:0023029	MF	MHC class Ib protein binding
0.00899	206	10	132	GO:1903532	BP	positive regulation of secretion by cell
0.0102	164	9	132	GO:0002237	BP	response to molecule of bacterial origin
0.0115	261	11	132	GO:0050708	BP	regulation of protein secretion
0.0115	16	4	132	GO:0045589	BP	regulation of regulatory T cell differentiation
0.0115	16	4	132	GO:0016502	MF	nucleotide receptor activity
0.0118	34	5	132	GO:0015026	MF	coreceptor activity
0.0126	214	10	132	GO:0051480	BP	regulation of cytosolic calcium ion concentration
0.0134	128	8	132	GO:0070663	BP	regulation of leukocyte proliferation
0.0149	17	4	132	GO:0045066	BP	regulatory T cell differentiation
0.0149	17	4	132	GO:0050901	BP	leukocyte tethering or rolling
0.0149	17	4	132	GO:0035586	MF	purinergic receptor activity
0.0174	222	10	132	GO:0051047	BP	positive regulation of secretion
0.0175	95	7	132	GO:0060402	BP	calcium ion transport into cytosol
0.0202	277	11	132	GO:0002791	BP	regulation of peptide secretion
0.0233	138	8	132	GO:0050920	BP	regulation of chemotaxis
0.0279	102	7	132	GO:0042098	BP	T cell proliferation
0.03	289	11	132	GO:0006874	BP	cellular calcium ion homeostasis
0.0303	69	6	132	GO:0002690	BP	positive regulation of leukocyte chemotaxis
0.0307	7	3	132	GO:0001771	BP	immunological synapse formation
0.033	70	6	132	GO:0046631	BP	alpha-beta T cell activation
0.0335	349	12	132	GO:0051222	BP	positive regulation of protein transport
0.0337	105	7	132	GO:0060401	BP	cytosolic calcium ion transport
0.0343	472	14	132	GO:0044403	BP	symbiosis, encompassing mutualism through parasitism
0.0366	412	13	132	GO:0042330	BP	taxis
0.0366	412	13	132	GO:0006935	BP	chemotaxis
0.0366	21	4	132	GO:0002407	BP	dendritic cell chemotaxis
0.0386	43	5	132	GO:0004715	MF	non-membrane spanning protein tyrosine kinase activity
0.0387	297	11	132	GO:0055074	BP	calcium ion homeostasis
0.0387	297	11	132	GO:0045089	BP	positive regulation of innate immune response
0.0388	72	6	132	GO:0001906	BP	cell killing
0.042	357	12	132	GO:0004930	MF	G-protein coupled receptor activity
0.0433	44	5	132	GO:0034113	BP	heterotypic cell-cell adhesion
0.0454	74	6	132	GO:0030593	BP	neutrophil chemotaxis
0.0469	691	17	132	GO:0051050	BP	positive regulation of transport
0.0482	199	9	132	GO:0009615	BP	response to virus
0.0489	8	3	132	GO:0045028	MF	G-protein coupled purinergic nucleotide receptor activity
0.0491	75	6	132	GO:0030183	BP	B cell differentiation
